# Supplementary material for: Host-Directed FDA-Approved Drugs with Antiviral Activity against SARS-CoV-2 Identified by Hierarchical In Silico/In Vitro Screening Methods
Source: Pharmaceuticals (Basel). 2021 Apr 6;14(4):332. doi: 10.3390/ph14040332 (PMC8067418; doi:10.3390/ph14040332)
Supplement: Supplementary file 1 [file pharmaceuticals-14-00332-s001.zip]

Archive with 9 entries (6 files):
- Supplementary files_rev2/
- Supplementary files_rev2/.DS_Store
- __MACOSX/
- __MACOSX/Supplementary files_rev2/
- __MACOSX/Supplementary files_rev2/._.DS_Store
- Supplementary files_rev2/CoV-2 host-based_SuppInfo (Table S4)_rev.xlsx
- __MACOSX/Supplementary files_rev2/._CoV-2 host-based_SuppInfo (Table S4)_rev.xlsx
- Supplementary files_rev2/CoV-2 host-based_SuppInfo (Tables S1-S3 and Figure S1-S3).pdf
- __MACOSX/Supplementary files_rev2/._CoV-2 host-based_SuppInfo (Tables S1-S3 and Figure S1-S3).pdf
