# Supplementary material for: Host-Directed FDA-Approved Drugs with Antiviral Activity against SARS-CoV-2 Identified by Hierarchical In Silico/In Vitro Screening Methods
Source: Pharmaceuticals (Basel). 2021 Apr 6;14(4):332. doi: 10.3390/ph14040332 (PMC8067418; doi:10.3390/ph14040332)
Supplement: Supplementary file 1 [file pharmaceuticals-14-00332-s001.zip › Supplementary files_rev2/CoV-2 host-based_SuppInfo (Table S4)_rev.xlsx]

## Sheet: Table S3
Table S3. Host-based target profile of compounds selected for biological evaluation on SARS-CoV-2 screen at 10 µM
FDA ID	NAME	Results from Virtual Screening campaign								Biological Evaluation
		S-RBD	TMPRSS2	Furin	Cathepsin L	AAK1	PIKfyve	TPC2	GAK	SARS-CoV-2 screen	COUNTER SCREENING
FDA156	ACARBOSE	X	X	X	X		X	X		NEGATIVE
FDA296	ACEMETACIN						X	X		NEGATIVE
FDA108	ACETAMINOSALOL					X				NEGATIVE
FDA311	ADEFOVIR DIPIVOXYL	X				X				TOXIC	NOT CONFIRMED
FDA241	ADENOSINE 5-MONOPHOSPHATE				X					NEGATIVE
FDA359	AJMALINE			X						NEGATIVE
FDA275	ALOIN		X		X					NEGATIVE
FDA215	alpha-TOCHOPHEROL					X				NEGATIVE
FDA356	AMOXAPINE			X						POSITIVE	NARROW WINDOW
FDA150	AMPHOTERICIN B	X	X							NEGATIVE
FDA351	AMSACRINE			X						NEGATIVE
FDA210	ANTHRALIN									NEGATIVE
FDA069	ATENOLOL			X						NEGATIVE
FDA301	AVANAFIL						X		X	NEGATIVE
FDA349	AZACITIDINE			X						NEGATIVE
FDA242	AZITHROMYCIN			X	X					NEGATIVE
FDA146	BENZONATATE	X				X				NEGATIVE
FDA216	BERGENIN				X	X			X	NEGATIVE
FDA151	beta-CAROTENE	X								NEGATIVE
FDA327	BETAMETHASONE VALERATE							X		NEGATIVE
FDA336	BIFONAZOLE			X						NEGATIVE
FDA170	BISOCTRIZOLE	X								NEGATIVE
FDA357	BRINZOLAMIDE			X						NEGATIVE
FDA323	BRIVUDINE				X					NEGATIVE
FDA133	BROMOPRIDE								X	NEGATIVE
FDA342	BROMPERIDOL				X					NEGATIVE
FDA223	CABAZITAXEL				X		X			NEGATIVE
FDA154	CANAGLIFLOZIN	X	X			X	X	X	X	NEGATIVE
FDA326	CANDESARTAN CILEXTIL							X		NEGATIVE
FDA187	CAPECITABINE		X		X			X		NEGATIVE
FDA233	CARVEDILOL				X		X		X	POSITIVE	NARROW WINDOW
FDA160	CEFDITORIN PIVOXIL	X		X				X		NEGATIVE
FDA155	CEFOPERAZONE	X					X	X	X	NEGATIVE
FDA289	CEFPIRAMIDE	X	X							NEGATIVE
FDA180	CEFPODOXIME PROXETIL		X	X	X			X		NEGATIVE
FDA212	CEFUROXIME AXETIL			X		X	X			NEGATIVE
FDA257	CELECOXIB						X			NEGATIVE
FDA284	CEPHALONIUM HYDRATE	X			X	X				NEGATIVE
FDA324	CEPHARANTHINE			X				X		POSITIVE	CONFIRMED
FDA177	CHLORAMPHENICOL PALMITATE		X		X		X			NEGATIVE
FDA192	CIANIDANOL [+-catechin]		X		X	X				NEGATIVE
FDA343	CILOSTAZOL				X					NEGATIVE
FDA332	CLOFAZIMINE			X	X				X	POSITIVE	CONFIRMED
FDA345	CLOTRIMAZOLE						X			TOXIC	NOT CONFIRMED
FDA268	COLCHICINE		X							NEGATIVE
FDA153	DACTINOMYCIN	X								NEGATIVE
FDA206	DAPAGLIFLOZIN			X	X	X				NEGATIVE
FDA225	DECOQUINATE								X	NEGATIVE
FDA418	DERACOXIB								X	NEGATIVE
FDA346	DESONIDE							X		NEGATIVE
FDA412	DIACERIN								X	NEGATIVE
FDA288	DIGITOXIN	X	X	X						NEGATIVE
FDA186	DIGOXIN		X	X						POSITIVE	CONFIRMED
FDA178	DIOSMIN	X	X	X		X		X		NEGATIVE
FDA179	DIPYRIDAMOLE		X					X		POSITIVE	NOT CONFIRMED
FDA173	DIRITHROMYCIN	X		X	X					NEGATIVE
FDA175	DOXORUBICIN		X	X		X	X		X	NEGATIVE
FDA060	DROPERIDOL	X					X			NEGATIVE
FDA209	DYPHYLLINE									NEGATIVE
FDA211	EBASTINE					X				POSITIVE	CONFIRMED
FDA207	EFLOXATE					X			X	POSITIVE	CONFIRMED
FDA208	ELLAGIC ACID				X				X	NEGATIVE
FDA185	EMPAGLIFLOZIN		X		X	X				NEGATIVE
FDA081	ENOXACIN					X				NEGATIVE
FDA136	EPROBEMIDE			X						NEGATIVE
FDA182	ERYTHROMYCIN ETHYLSUCCINATE		X							NEGATIVE
FDA152	ESCIN	X								TOXIC	NOT CONFIRMED
FDA316	ESTRADIOL BENZOATE					X				NEGATIVE
FDA222	ESTRIOL TRIPROPIONATE							X		TOXIC	NOT CONFIRMED
FDA310	ETOPOSIDE	X						X		TOXIC	NOT CONFIRMED
FDA361	EZETIMIBE				X					NEGATIVE
FDA281	FAMOTIDINE			X						NEGATIVE
FDA420	FENOFIBRATE								X	NEGATIVE
FDA321	FENOFIBRIC ACID						X			NEGATIVE
FDA273	FLUBENDAZOLE								X	NEGATIVE
FDA188	FOLIC ACID		X							NEGATIVE
FDA318	GEFITINIB			X		X	X		X	POSITIVE	NOT CONFIRMED
FDA367	GENISTEINA								X	NEGATIVE
FDA191	GLAFENINE		X	X	X	X	X		X	NEGATIVE
FDA325	GLYCYRRHIZIN							X		NEGATIVE
FDA344	HEXESTROL				X					NEGATIVE
FDA315	HYCANTHONE			X		X				POSITIVE	NOT CONFIRMED
FDA253	HYDROCORTISONE HEMISUCCINATE						X			NEGATIVE
FDA201	IDEBENONE					X				NEGATIVE
FDA195	IMATINIB				X				X	POSITIVE	CONFIRMED
FDA169	INDINAVIR SULFATE	X	X	X	X		X	X		NEGATIVE
FDA214	INDOPROFEN					X				NEGATIVE
FDA419	IPRIFLAVONE								X	NEGATIVE
FDA115	ITOPRIDE HYDROCHLORIDE			X						NEGATIVE
FDA157	IVERMECTIN	X								POSITIVE	NARROW WINDOW
FDA279	KETANSERIN			X						NEGATIVE
FDA086	KETOCONAZOL			X	X				X	NEGATIVE
FDA171	KITASAMYCINS	X	X				X			NEGATIVE
FDA167	LACTULOSE	X								NEGATIVE
FDA297	LANATOSIDE C	X			X			X		TOXIC	CONFIRMED
FDA174	LAPATINIB		X		X	X	X		X	POSITIVE	NARROW WINDOW
FDA335	LEVOFLOXACIN			X						NEGATIVE
FDA149	LINACLOTIDE	X								NEGATIVE
FDA353	LINAGLIPTIN			X						NEGATIVE
FDA200	LOPINAVIR	X					X	X		NEGATIVE
FDA045	LORATADINE						X			POSITIVE	NARROW WINDOW
FDA194	LUMEFANTRINE			X						NEGATIVE
FDA219	MANIDIPINE HYDROCHLORIDE			X						NEGATIVE
FDA259	MEBENDAZOLE						X		X	NEGATIVE
FDA337	METAPROTERENOL			X						NEGATIVE
FDA189	METERGOLINE		X		X				X	POSITIVE	CONFIRMED
FDA358	MIGLITOL			X						NEGATIVE
FDA166	MUPIROCIN	X	X					X	X	NEGATIVE
FDA252	MYCOPHENOLATE MOFETIL						X	X	X	POSITIVE	CONFIRMED
FDA147	NADIDE	X	X					X	X	NEGATIVE
FDA217	NADOLOL				X	X				NEGATIVE
FDA221	NAFTOPIDIL			X	X		X		X	NEGATIVE
FDA256	NEFAZODONE HYDROCHLORIDE						X			NEGATIVE
FDA040	NICLOSAMIDE					X				POSITIVE	CONFIRMED
FDA317	NOCODAZOLE					X			X	NEGATIVE
FDA088	NORFLOXACIN					X				NEGATIVE
FDA165	NYSTATIN	X								NEGATIVE
FDA089	OFLOXACIN									NEGATIVE
FDA350	OLANZAPINE			X						NEGATIVE
FDA238	OLMESARTAN			X			X	X		NEGATIVE
FDA226	OMEPRAZOLE			X	X					NEGATIVE
FDA360	OXETHAZINE				X					NEGATIVE
FDA417	OXFENDAZOLE								X	NEGATIVE
FDA303	OXIGLUTATIONE							X		NEGATIVE
FDA176	PACLITAXEL		X		X					NEGATIVE
FDA355	PALIPERIDONE			X						NEGATIVE
FDA287	PANTHETINE ANHYDRIDE	X	X			X				NEGATIVE
FDA352	PANTOPRAZOLE			X	X					NEGATIVE
FDA159	PENFLURIDOL	X			X		X			POSITIVE	CONFIRMED
FDA144	PENTAGASTRIN	X	X		X					NEGATIVE
FDA197	PERPHENAZINE			X		X			X	NEGATIVE
FDA213	PHYTONADIONE					X				NEGATIVE
FDA280	PIMOZIDE								X	POSITIVE	CONFIRMED
FDA338	PIRENPERONE				X					POSITIVE	NOT CONFIRMED
FDA322	PIRIBEDIL HYDROCHLORIDE									NEGATIVE
FDA218	POSACONAZOLE							X		POSITIVE	NOT CONFIRMED
FDA312	PREDNISOLONE ACETATE		X				X	X		NEGATIVE
FDA298	PROSCILLARIDIN A	X					X			NEGATIVE
FDA193	PROTIRELIN		X	X						NEGATIVE
FDA239	PROTOPORPHYRIN IX			X						POSITIVE	CONFIRMED
FDA348	PRULIFLOXACIN							X	X	NEGATIVE
FDA190	PYRITINOL		X			X				NEGATIVE
FDA258	RACECADOTRIL	X					X			NEGATIVE
FDA261	RAMIPRIL							X		NEGATIVE
FDA334	RESERPINE			X	X			X		POSITIVE	NARROW WINDOW
FDA199	RIBOFLAVIN				X		X		X	NEGATIVE
FDA240	RIFAPENTINE							X		NEGATIVE
FDA168	RIFAXIMIN	X	X	X						NEGATIVE
FDA145	RITONAVIR	X	X				X			TOXIC	NOT CONFIRMED
FDA172	RUTIN	X		X	X					NEGATIVE
FDA255	SERATRODAST						X			NEGATIVE
FDA283	SILIBININE	X	X		X				X	NEGATIVE
FDA354	SIROLIMUS			X						NEGATIVE
FDA340	SPARFLOXACIN				X					NEGATIVE
FDA161	SPIRAMYCIN	X		X						NEGATIVE
FDA183	SUCRALOSE		X							NEGATIVE
FDA095	SULFALAZINE						X			NEGATIVE
FDA158	SUVOREXANT	X								NEGATIVE
FDA163	TELITHROMYCIN	X	X	X	X	X		X		NEGATIVE
FDA181	TELMISARTAN		X		X			X	X	NEGATIVE
FDA164	TENIPOSIDE	X						X		NEGATIVE
FDA162	TERFENADINE	X	X				X			POSITIVE	NARROW WINDOW
FDA339	THIAMPHENICOL			X						NEGATIVE
FDA148	THIOSTREPTON	X								POSITIVE	NOT CONFIRMED
FDA314	TIGECYCLINE				X			X	X	NEGATIVE
FDA276	TILMICOSIN		X	X				X		NEGATIVE
FDA285	TILORONE HYDROCHLORIDE			X					X	POSITIVE	NARROW WINDOW
FDA184	TOBRAMYCIN		X	X	X					NEGATIVE
FDA228	TRIAMCINOLONE DIACETATE							X		NEGATIVE
FDA278	TRIMETHOPRIM			X						NEGATIVE
FDA313	TROXERUTIN	X				X		X	X	NEGATIVE
FDA320	VOGLIBOSE							X		NEGATIVE
FDA196	ZOLPIDEM			X	X					NEGATIVE
X: Possitive hits identified in the hierarchical virtual screening approach
